# Supplementary material for: Tissue-Specific Microparticles Improve Organoid Microenvironment for Efficient Maturation of Pluripotent Stem-Cell-Derived Hepatocytes
Source: Cells. 2021 May 21;10(6):1274. doi: 10.3390/cells10061274 (PMC8224093; doi:10.3390/cells10061274)
Supplement: Supplementary file 1 [file cells-10-01274-s001.zip]

Archive with 1 entries (1 files):
- Cells-1163560-Supplementary update 0527.pdf
